# Supplementary material for: Social networks predict selective observation and information spread in ravens
Source: R Soc Open Sci. 2016 Jul 13;3(7):160256. doi: 10.1098/rsos.160256 (PMC4968472; doi:10.1098/rsos.160256)
Supplement: Supplementary Tables: Tables S1-S3. Kulahci et al. [file rsos160256supp3.xlsx]

## Sheet: Table S1
ID	Group	Sex	Social rank	Solving order	Contact with task	Contact (before)	Contact (after)	Contact (Velcro)	Total # of observations	# of individuals observed	Frequent affiliative
Astrid	Subadult	Female	7	1	2	0	2	0	1	1	Thor
Heidi	Subadult	Female	4	4	7	0	7	0	7	2	Jonas
Joey (*)	Subadult	Female	9								Jonas
Jonas	Subadult	Male	1	3	4	1	3	0	4	2	Heidi
Klara	Subadult	Female	11	10	8	0	8	0	3	3	Jonas
Lellan	Subadult	Female	8	5	10	1	9	1	24	4	Matte
Matte	Subadult	Male	6		7	0	7	0	19	8	Lellan
Orm	Subadult	Male	5	9	40	0	40	0	28	5	Ray
Ray	Subadult	Male	3	8	41	0	41	0	114	6	Orm
Skadi	Subadult	Female	12	6	4	0	4	0	7	3
Sophie	Subadult	Female	10	7	9	0	9	0	9	4
Thor	Subadult	Male	2	2	8	0	8	0	5	2	Astrid
Adele (*)	Juvenile	Female	9								Tom
George	Juvenile	Male	3	3	2	0	2	0	18	2	Nobel
Horst	Juvenile	Male	4	5	4	1	3	0	19	4	George
Laggie	Juvenile	Male	1	1	1	0	1	1	2	1	Tom
Louise	Juvenile	Female	8	6	4	0	4	1	45	6	Horst
Max	Juvenile	Male	10	8	2	2	0	0	0	0	Paul
Nobel	Juvenile	Female	7	4	4	0	4	2	17	3	George
Paul	Juvenile	Male	6	9	1	1	0	0	0	0	Adele
Rufus	Juvenile	Male	5	7	6	0	6	1	48	5	Adele
Tom	Juvenile	Male	2	2	2	0	2	0	11	2	Laggie
Table S1. Individual attributes and task data.
ID: The trained females (Joey & Adele) are indicated with asterisks. The ravens who received the task separately at the end of the sessions (Klara, Matte, Orm, Max, Paul, Rufus) are indicated in italics.
Group: Subadult (n=12) or juvenile (n=10).
Social rank: Based on displacement network, calculated in MatMan.
Solving order: The temporal sequence of solving.
Contact with task: The total number of times that each individual contacted the box before opening it for the first time (includes pulling on the string, pecking or making physical contact anywhere on the box).
Contact (before): Total number of contacts with the task before observing another raven solve it.
Contact (after): Total number of contacts with the task after observing another raven solve it.
Contact (Velcro): Number of contacts on Velcro, when the reward was still inside the task, before solving the task for the first time.
Total # of observations: Total number of observations by each raven (before solving the task for the first time) as another conspecific solved the task. Observing was defined as being within 1m of the task as it was solved.
# of individuals observed: The number of group members each raven observed before solving the task for the first time.
Frequent affiliative: The group member towards whom most frequent affiliative interactions were initiated.

## Sheet: Table S2
ID	Group	Sex	Social rank	Order	Aff-O	Aff-I	Aff-IC	Aff-EC	Agon-O	Agon-I	Agon-IC	Agon-EC	Prox-Strength	Prox-IC	Prox-EC	Obs-O	Obs-I	Obs-IC	Obs-EC
Astrid	Subadult	Female	7	1	1	3.5	5	1	4	9	9	10	6.5	8	11	9	2	6	7
Heidi	Subadult	Female	4	4	3	3.5	8	7	6	10	11	11	3	11	2	5	5	7	3
Joey (*)	Subadult	Female	9		10	10.3	10	10	10	5	12	12	12	7	5	12	3	8	8
Jonas	Subadult	Male	1	3	2	1.5	7	6	1	12	3	4	2	10	1	8	1	5	2
Klara	Subadult	Female	11	10	9	9	9	9	11	3	7	8	10	6	4	7	10.3	11	11
Lellan	Subadult	Female	8	5	6.5	6	2	4	8	7	10	9	4	1	6	2	7	2	5
Matte	Subadult	Male	6		8	8	4	8	5	8	6	7	8	3	8	4	10.3	9	9
Orm	Subadult	Male	5	9	6.5	7	3	5	7	6	8	6	6.5	4	9	3	8	4	4
Ray	Subadult	Male	3	8	5	5	1	3	3	4	5	3	1	2	7	1	6	1	1
Skadi	Subadult	Female	12	6	11.5	10.3	11.5	12	12	2	4	5	9	5	10	11	10.3	12	12
Sophie	Subadult	Female	10	7	11.5	10.3	11.5	11	9	1	1	2	11	12	3	10	9	10	10
Thor	Subadult	Male	2	2	4	1.5	6	2	2	11	2	1	5	9	12	6	4	3	6
Adele (*)	Juvenile	Female	9		2	3	2	3	8	1	5	4	2	2	3	8.3	4	7	7
George	Juvenile	Male	3	3	3	4	4	4	3	6	3	3	5	6	6	4	3	3	3
Horst	Juvenile	Male	4	5	6	7	7	7	4	7	7	7	9	9	10	5	6	6	6
Laggie	Juvenile	Male	1	1	4	2	3	2	1	9.5	1	1	3	3	2	7	1	2	2
Louise	Juvenile	Female	8	6	8	8	8	9	9	3	8	8	7	7	9	1	7.25	5	5
Max	Juvenile	Male	10	8	10	10	10	10	10	9.5	10	10	10	10	8	8.3	7.25	9.5	9
Nobel	Juvenile	Female	7	4	5	5	5	5	6	5	9	9	4	5	5	2	5	4	4
Paul	Juvenile	Male	6	9	7	6	6	6	7	2	6	6	6	4	4	8.3	7.25	9.5	10
Rufus	Juvenile	Male	5	7	9	9	9	8	5	4	4	5	8	8	7	6	7.25	8	8
Tom	Juvenile	Male	2	2	1	1	1	1	2	8	2	2	1	1	1	3	2	1	1
Table S2. Ranked network centrality data.
Metrics are ranked and analyzed with the non-parametric Spearman rank correlation analysis.
Metrics include outstrength (O), instrength (I), information centrality (IC), and eigenvector centrality (EC).
Networks include affiliative (Aff), agonistic (Agon), proximity (Prox), and observation (Obs).
Because the proximity network is undirected, instrength and outstrength are the same. Thus, we provide only one strength measure (strength).

## Sheet: Table S3
Network	Measure	Spearman rho (Subadults)	P (Subadults)	Spearman rho (Juveniles)	P (Juveniles)		Network	Measure	Spearman rho (Subadults)	P (Subadults)	Spearman rho (Juveniles)	P (Juveniles)
Affiliative	Outstrength	0.7195	0.019	0.85	0.0037		Affiliative	Outstrength	0.1918	0.5721	0.3766	0.3178
	Instrength	0.7217	0.0184	0.8167	0.0072			Instrength	0.9238	<0.001	0.8965	0.0011
	Information	0.073	0.841	0.8167	0.0072			Information	0.8383	0.0013	0.8536	0.0034
	Eigenvector	0.491	0.149	0.8	0.0096			Eigenvector	0.5818	0.0604	0.7833	0.0125
Agonistic	Outstrength	0.575	0.082	0.85	0.0037		Agonistic	Outstrength	0.2818	0.4011	0.1004	0.7971
	Instrength	-0.721	0.0186	-0.5272	0.1447			Instrength	-0.7707	0.0055	-0.5725	0.1072
	Information	-0.0303	0.9338	0.6333	0.0671			Information	-0.1455	0.6696	0.636	0.0656
	Eigenvector	-0.091	0.803	0.6333	0.0671			Eigenvector	0.0182	0.9577	0.6	0.0876
Proximity	Strength	0.322	0.364	0.75	0.0199		Proximity	Strength	0.574	0.0648	0.3515	0.3537
	Information	-0.369	0.293	0.5667	0.1116			Information	0.3909	0.2345	0.6695	0.0496
	Eigenvector	-0.2121	0.5563	0.4667	0.2054			Eigenvector	0.3	0.3701	0.5	0.1705
Table S3-A							Table S3-B
Table S3. Relationships between social centrality, task solving and observation centrality.
Spearman's rank correlations on network centrality and the temporal order of solving the task (A), and on network centrality and observation network centrality (B).
In both groups, the group members who are central in the affiliative networks learn the task faster and have higher centrality in the observation networks.
The trained females were excluded from these analyses. Bold italics indicate significant correlations.
